# Supplementary material for: High temperature mortality of Wolbachia impacts the sex ratio of the parasitoid Ooencyrtus mirus (Hymenoptera: Encyrtidae)
Source: PeerJ. 2022 Sep 13;10:e13912. doi: 10.7717/peerj.13912 (PMC9480061; doi:10.7717/peerj.13912)
Supplement: Supplemental Information 2 [file peerj-10-13912-s002.xlsx]

## Sheet: crit.pd.2
in date	set	em.	# fem.	# male	gen.
2019-01-23	A	2019-01-31	1		F1		A=36° ctrl
2019-01-23	A	2019-01-31	1		F1		B=36 --> 26
2019-01-23	A	2019-01-31	1		F1		C=26 --> 36
2019-01-23	A	2019-01-31	1		F1		D=26 ctrl
2019-01-23	A	2019-01-31	1		F1
2019-01-23	A	2019-01-31	1		F1
2019-01-23	A	2019-01-31	1		F1
2019-01-23	A	2019-01-31	1		F1
2019-02-03	A	2019-02-11		1	F2
2019-02-03	A	2019-02-11		1	F2
2019-02-03	A	2019-02-11		1	F2
2019-02-03	A	2019-02-11		1	F2
2019-02-03	A	2019-02-11		1	F2
2019-02-03	A	2019-02-11		1	F2
2019-02-03	A	2019-02-11		1	F2
2019-02-03	A	2019-02-11		1	F2
2019-02-03	A	2019-02-11		1	F2
2019-02-03	A	2019-02-11		1	F2
2019-02-03	A	2019-02-11		1	F2
2019-02-03	A	2019-02-11		1	F2
2019-02-03	A	2019-02-11		1	F2
2019-02-03	A	2019-02-11		1	F2
2019-02-03	A	2019-02-11		1	F2
2019-02-03	A	2019-02-11		1	F2
2019-02-03	A	2019-02-11		1	F2
2019-02-03	A	2019-02-11		1	F2
2019-02-03	A	2019-02-11		1	F2
2019-02-03	A	2019-02-11		1	F2
2019-02-03	A	2019-02-11		1	F2
2019-02-03	A	2019-02-11		1	F2
2019-02-03	A	2019-02-11		1	F2
2019-02-03	A	2019-02-12		1	F2
2019-02-03	A	2019-02-12		1	F2
2019-02-03	A	2019-02-12		1	F2
		A F2 total	0	26
2019-01-23	B	2019-02-02	1		F1
2019-01-23	B	2019-02-02	1		F1
2019-01-23	B	2019-02-02	1		F1
2019-01-23	B	2019-02-02	1		F1
2019-01-23	B	2019-02-02	1		F1
2019-01-23	B	2019-02-02	1		F1
2019-01-23	B	2019-02-02	1		F1
2019-01-23	B	2019-02-02	1		F1
2019-01-23	B	2019-02-02	1		F1
2019-01-23	B	2019-02-02	1		F1
2019-01-23	B	2019-02-02	1		F1
2019-01-23	B	2019-02-02	1		F1
2019-01-23	B	2019-02-02	1		F1
2019-01-23	B	2019-02-02	1		F1
2019-01-23	B	2019-02-02	1		F1
2019-01-23	B	2019-02-02	1		F1
2019-01-23	B	2019-02-02	1		F1
2019-01-23	B	2019-02-02	1		F1
2019-01-23	B	2019-02-02	1		F1
2019-01-23	B	2019-02-02	1		F1
2019-01-23	B	2019-02-02	1		F1
2019-01-23	B	2019-02-02	1		F1
2019-01-23	B	2019-02-02	1		F1
2019-01-23	B	2019-02-02	1		F1
2019-01-23	B	2019-02-02	1		F1
2019-01-23	B	2019-02-02	1		F1
2019-01-23	B	2019-02-02	1		F1
2019-01-23	B	2019-02-02	1		F1
2019-01-23	B	2019-02-02	1		F1
2019-01-23	B	2019-02-03	1		F1
2019-01-23	B	2019-02-03	1		F1
2019-01-23	B	2019-02-03	1		F1
2019-01-23	B	2019-02-03	1		F1
2019-01-23	B	2019-02-03	1		F1
2019-01-23	B	2019-02-03	1		F1
2019-01-23	B	2019-02-03	1		F1
2019-01-23	B	2019-02-03	1		F1
2019-01-23	B	2019-02-03	1		F1
2019-01-23	B	2019-02-03	1		F1
2019-01-23	B	2019-02-04	1		F1
2019-02-05	B	2019-02-13		1	F2
2019-02-05	B	2019-02-13		1	F2
2019-02-05	B	2019-02-13		1	F2
2019-02-05	B	2019-02-13		1	F2
2019-02-05	B	2019-02-13		1	F2
2019-02-05	B	2019-02-13		1	F2
2019-02-05	B	2019-02-13		1	F2
2019-02-05	B	2019-02-13	1		F2
2019-02-05	B	2019-02-13	1		F2
2019-02-05	B	2019-02-13	1		F2
2019-02-05	B	2019-02-13	1		F2
2019-02-05	B	2019-02-13	1		F2
2019-02-05	B	2019-02-13	1		F2
2019-02-05	B	2019-02-14		1	F2
2019-02-05	B	2019-02-14	1		F2
2019-02-05	B	2019-02-14	1		F2
2019-02-05	B	2019-02-14	1		F2
2019-02-05	B	2019-02-14	1		F2
2019-02-05	B	2019-02-14	1		F2
2019-02-05	B	2019-02-14	1		F2
2019-02-05	B	2019-02-14	1		F2
2019-02-05	B	2019-02-14		1	F2
2019-02-05	B	2019-02-19		1	F2
2019-02-05	B	2019-02-19	1		F2
2019-02-05	B	2019-02-19	1		F2
2019-02-05	B	2019-02-19	1		F2
2019-02-05	B	2019-02-19	1		F2
2019-02-05	B	2019-02-19	1		F2
2019-02-05	B	2019-02-19	1		F2
2019-02-05	B	2019-02-19	1		F2
2019-02-05	B	2019-02-19	1		F2
2019-02-05	B	2019-02-19	1		F2
2019-02-05	B	2019-02-19	1		F2
2019-02-05	B	2019-02-19	1		F2
2019-02-05	B	2019-02-19	1		F2
2019-02-05	B	2019-02-19	1		F2
2019-02-05	B	2019-02-19	1		F2
2019-02-05	B	2019-02-20	1		F2
2019-02-05	B	2019-02-20	1		F2
2019-02-05	B	2019-02-20	1		F2
2019-02-05	B	2019-02-20	1		F2
2019-02-05	B	2019-02-20	1		F2
2019-02-05	B	2019-02-20	1		F2
2019-02-05	B	2019-02-20	1		F2
2019-02-05	B	2019-02-20		1	F2
		B F2 total	34	11
2019-01-23	C	2019-02-03	1		F1
2019-01-23	C	2019-02-03	1		F1
2019-01-23	C	2019-02-03	1		F1
2019-01-23	C	2019-02-03	1		F1
2019-01-23	C	2019-02-03	1		F1
2019-01-23	C	2019-02-03	1		F1
2019-01-23	C	2019-02-03	1		F1
2019-01-23	C	2019-02-03	1		F1
2019-01-23	C	2019-02-03	1		F1
2019-01-23	C	2019-02-03	1		F1
2019-01-23	C	2019-02-03	1		F1
2019-01-23	C	2019-02-03	1		F1
2019-01-23	C	2019-02-03	1		F1
2019-01-23	C	2019-02-03	1		F1
2019-01-23	C	2019-02-03	1		F1
2019-01-23	C	2019-02-03	1		F1
2019-01-23	C	2019-02-03	1		F1
2019-01-23	C	2019-02-03	1		F1
2019-01-23	C	2019-02-03	1		F1
2019-01-23	C	2019-02-03	1		F1
2019-01-23	C	2019-02-03	1		F1
2019-01-23	C	2019-02-03	1		F1
2019-01-23	C	2019-02-03	1		F1
2019-01-23	C	2019-02-03	1		F1
2019-01-23	C	2019-02-03	1		F1
2019-01-23	C	2019-02-03	1		F1
2019-01-23	C	2019-02-03	1		F1
2019-01-23	C	2019-02-03		1	F1
2019-01-23	C	2019-02-04	1		F1
2019-01-23	C	2019-02-04	1		F1
2019-02-03	C	2019-02-14		1	F2
2019-02-03	C	2019-02-14		1	F2
2019-02-03	C	2019-02-14		1	F2
2019-02-03	C	2019-02-14		1	F2
2019-02-03	C	2019-02-14		1	F2
2019-02-03	C	2019-02-14		1	F2
2019-02-03	C	2019-02-14		1	F2
2019-02-06	C	2019-02-15		1	F2
2019-02-06	C	2019-02-15		1	F2
2019-02-11	C	2019-02-19		1	F2
2019-02-03	C	2019-02-19		1	F2
2019-02-03	C	2019-02-19		1	F2
2019-02-03	C	2019-02-19		1	F2
2019-02-06	C	2019-02-20		1	F2
2019-02-06	C	2019-02-20		1	F2
2019-02-06	C	2019-02-20		1	F2
2019-02-06	C	2019-02-20		1	F2
2019-02-06	C	2019-02-20		1	F2
2019-02-06	C	2019-02-21		1	F2
2019-02-03	C	Feb.23-25		1	F2
		C F2 total	0	20
2019-01-23	D	2019-02-06	1		F1
2019-01-23	D	2019-02-06	1		F1
2019-01-23	D	2019-02-06	1		F1
2019-01-23	D	2019-02-06	1		F1
2019-01-23	D	2019-02-06	1		F1
2019-01-23	D	2019-02-06	1		F1
2019-01-23	D	2019-02-06	1		F1
2019-01-23	D	2019-02-07	1		F1
2019-02-10	D	Feb.23-25	1		F2
2019-02-10	D	Feb.23-25	1		F2
2019-02-10	D	Feb.23-25	1		F2
2019-02-10	D	Feb.23-25	1		F2
2019-02-09	D	Feb.23-25	1		F2
2019-02-09	D	Feb.23-25	1		F2
2019-02-09	D	Feb.23-25	1		F2
2019-02-09	D	Feb.23-25	1		F2
2019-02-09	D	Feb.23-25	1		F2
2019-02-09	D	Feb.23-25	1		F2
2019-02-09	D	Feb.23-25	1		F2
2019-02-09	D	Feb.23-25	1		F2
2019-02-09	D	Feb.23-25	1		F2
2019-02-09	D	Feb.23-25	1		F2
2019-02-09	D	Feb.23-25	1		F2
2019-02-09	D	Feb.23-25	1		F2
2019-02-09	D	Feb.23-25	1		F2
2019-02-09	D	Feb.23-25	1		F2
2019-02-09	D	Feb.23-25	1		F2
2019-02-09	D	Feb.23-25	1		F2
2019-02-09	D	Feb.23-25	1		F2
2019-02-09	D	Feb.23-25	1		F2
2019-02-09	D	Feb.23-25	1		F2
2019-02-09	D	Feb.23-25	1		F2
2019-02-09	D	Feb.23-25	1		F2
		D F2 total	25	0
